# Supplementary material for: A Genome-Wide Association Study Dissects the Genetic Architecture of the Metaxylem Vessel Number in Maize Brace Roots
Source: Front Plant Sci. 2022 Mar 10;13:847234. doi: 10.3389/fpls.2022.847234 (PMC8961028; doi:10.3389/fpls.2022.847234)
Supplement: Supplementary file 4 [file Table_1.XLSX]

## Sheet: Table S1
Table S1 Information on the phenotype data (BLUP) of metaxylem vessel number (MVN) of maize brace roots in association panel.
lines	MetaxylemVesselNumber
150	37.0234
177	37.1386
238	36.778
268	36.649
501	37.9094
647	NA
812	36.0101
1323	NA
1462	36.9907
3411	38.9396
4019	39.284
5213	37.0776
5237	35.7289
5311	38.231
7327	37.3377
7381	36.8318
8902	35.699
9642	34.4544
9782	35.0348
81162	35.3407
526018	37.9622
04K5672	NA
04K5686	33.2231
04K5702	37.0785
05W002	39.568
05WN230	36.7936
07KS4	38.2112
18-599	35.5709
303WX	39.7128
384-2	36.6365
3H-2	37.3593
4F1	NA
7884-4HT	37.4116
835A	NA
835B	NA
975-12	36.5992
A619	37.3514
B11	NA
B110	38.8282
B111	35.2643
B113	44.8115
B114	NA
B151	36.8676
B73	NA
B77	38.7933
BEM	NA
BGY	38.2943
BS16	NA
BY4839	38.2475
BY4944	38.9536
BY4960	39.6661
BY804	35.2625
BY807	36.6324
BY809	36.9073
BY813	36.3685
BY815	34.2444
BY843	35.2261
BY855	NA
BZN	NA
C8605	35.5472
CA47	NA
CF3	36.1915
CHANG3	36.9233
CHANG7-2	33.9322
CHENG698	NA
CHUAN48-2	37.0606
CI7	NA
CIMBL1	38.0613
CIMBL10	36.5596
CIMBL100	NA
CIMBL101	36.3151
CIMBL102	NA
CIMBL103	NA
CIMBL105	38.5874
CIMBL106	36.8459
CIMBL107	36.5682
CIMBL108	NA
CIMBL109	NA
CIMBL11	41.7036
CIMBL110	NA
CIMBL111	37.1999
CIMBL112	37.724
CIMBL113	37.4476
CIMBL114	35.1449
CIMBL115	NA
CIMBL116	NA
CIMBL117	NA
CIMBL118	40.4154
CIMBL119	NA
CIMBL12	37.7666
CIMBL120	38.0505
CIMBL121	35.916
CIMBL122	NA
CIMBL123	37.7061
CIMBL124	37.1521
CIMBL125	38.1941
CIMBL126	39.3616
CIMBL127	44.7451
CIMBL128	40.4935
CIMBL129	33.6845
CIMBL13	NA
CIMBL133	38.8451
CIMBL134	NA
CIMBL136	36.834
CIMBL137	NA
CIMBL138	39.9634
CIMBL139	35.7863
CIMBL14	NA
CIMBL140	34.9584
CIMBL141	36.2234
CIMBL142	37.9648
CIMBL143	38.1187
CIMBL144	36.438
CIMBL145	33.6015
CIMBL146	36.2795
CIMBL147	35.8243
CIMBL148	36.2448
CIMBL149	NA
CIMBL15	38.0803
CIMBL150	37.171
CIMBL151	36.8826
CIMBL152	NA
CIMBL153	NA
CIMBL154	36.4758
CIMBL155	37.6281
CIMBL156	40.7583
CIMBL157	36.3784
CIMBL16	37.1424
CIMBL17	36.4075
CIMBL18	35.7363
CIMBL19	37.9844
CIMBL2	41.5409
CIMBL20	36.188
CIMBL21	36.7682
CIMBL22	NA
CIMBL23	37.2983
CIMBL24	NA
CIMBL25	35.8055
CIMBL26	NA
CIMBL27	38.7143
CIMBL28	37.1817
CIMBL29	NA
CIMBL3	38.2013
CIMBL30	36.9213
CIMBL31	38.8944
CIMBL32	NA
CIMBL33	35.1975
CIMBL34	37.7845
CIMBL38	42.3859
CIMBL39	NA
CIMBL4	NA
CIMBL40	NA
CIMBL42	35.4436
CIMBL43	34.0548
CIMBL44	37.8778
CIMBL45	34.7585
CIMBL46	38.2778
CIMBL47	37.3102
CIMBL48	33.7665
CIMBL49	38.438
CIMBL5	32.8564
CIMBL50	38.6818
CIMBL51	35.9312
CIMBL52	34.9226
CIMBL53	42.9984
CIMBL54	37.1388
CIMBL55	37.0929
CIMBL56	36.7853
CIMBL57	37.1859
CIMBL58	39.1559
CIMBL59	36.8528
CIMBL6	37.0885
CIMBL60	36.1068
CIMBL61	38.3718
CIMBL62	37.5165
CIMBL63	36.817
CIMBL65	36.8038
CIMBL66	37.0434
CIMBL67	39.3729
CIMBL68	36.0684
CIMBL69	35.915
CIMBL7	41.6166
CIMBL70	38.0546
CIMBL71	36.8003
CIMBL72	37.889
CIMBL73	35.6976
CIMBL74	35.6145
CIMBL75	34.4858
CIMBL76	36.4047
CIMBL77	40.5212
CIMBL78	34.062
CIMBL79	37.015
CIMBL8	NA
CIMBL80	36.4271
CIMBL81	NA
CIMBL82	35.1653
CIMBL83	37.9663
CIMBL84	34.3866
CIMBL85	NA
CIMBL86	34.9718
CIMBL87	NA
CIMBL88	37.0758
CIMBL89	36.5072
CIMBL9	NA
CIMBL90	39.3696
CIMBL91	35.3497
CIMBL92	NA
CIMBL93	38.6348
CIMBL94	40.3949
CIMBL95	NA
CIMBL96	NA
CIMBL97	38.521
CIMBL98	NA
CIMBL99	36.4357
CML113	35.16
CML114	35.0655
CML115	37.2577
CML116	37.6662
CML118	39.1978
CML121	37.1734
CML122	37.5689
CML130	34.8814
CML134	38.5213
CML139	37.07
CML162	37.139
CML163	37.2718
CML165	NA
CML166	NA
CML168	36.8281
CML169	35.4491
CML170	37.7588
CML171	37.3412
CML172	41.1504
CML189	38.2231
CML191	NA
CML192	33.5835
CML20	35.6992
CML223	38.1061
CML225	NA
CML226	38.3387
CML228	40.7834
CML27	34.9589
CML28	NA
CML286	35.463
CML287	34.9583
CML290	38.056
CML298	NA
CML300	36.947
CML304	36.6728
CML305	NA
CML307	36.3158
CML31	35.1811
CML32	36.4053
CML323	36.1811
CML324	34.8636
CML325	NA
CML326	39.4801
CML327	37.3559
CML338	37.6272
CML360	NA
CML361	37.8439
CML364	NA
CML408	NA
CML411	35.7122
CML412	34.3701
CML415	37.3112
CML422	38.1711
CML423	NA
CML426	NA
CML428	36.7056
CML430	40.3092
CML431	34.6998
CML432	NA
CML433	NA
CML451	37.3638
CML454	38.4627
CML465	38.2812
CML470	NA
CML471	NA
CML473	NA
CML474	NA
CML479	38.7659
CML480	39.1406
CML486	NA
CML493	36.3645
CML496	34.9782
CML497	40.6428
CML50	37.9349
CML51	36.3189
CML69	NA
D047	39.4134
D863F	38.775
DAN3130	36.008
DAN340	38.1013
DAN360	37.6818
DAN4245	37.8936
DAN598	38.0553
DAN599	NA
DE.EX	NA
DH29	37.3126
DH3732	36.3657
DONG237	NA
DONG46	NA
DSB	37.0707
EN25	38.8891
ES40	36.4237
FCD0602	39.7661
GEMS1	35.935
GEMS10	38.883
GEMS11	37.9269
GEMS12	37.9147
GEMS13	35.1194
GEMS14	36.3607
GEMS15	37.889
GEMS16	38.8113
GEMS17	36.6928
GEMS18	39.3776
GEMS19	NA
GEMS2	35.7335
GEMS20	NA
GEMS21	39.0653
GEMS23	38.7516
GEMS24	43.7152
GEMS25	40.8584
GEMS27	38.5437
GEMS28	41.2869
GEMS29	38.9804
GEMS3	40.7637
GEMS30	39.7966
GEMS31	39.5904
GEMS32	35.7358
GEMS33	38.1952
GEMS35	38.4099
GEMS36	37.5926
GEMS37	37.3488
GEMS39	NA
GEMS4	36.5162
GEMS40	38.4509
GEMS41	34.6292
GEMS42	40.5094
GEMS43	37.2987
GEMS44	NA
GEMS45	40.2271
GEMS46	NA
GEMS47	35.8026
GEMS48	34.4555
GEMS49	38.6868
GEMS5	40.6916
GEMS50	38.4847
GEMS51	41.1135
GEMS52	39.6542
GEMS53	38.4551
GEMS54	33.9245
GEMS55	NA
GEMS56	NA
GEMS57	NA
GEMS58	38.2352
GEMS59	35.8651
GEMS6	37.7179
GEMS60	NA
GEMS61	37.4462
GEMS62	40.7595
GEMS63	36.0741
GEMS64	39.6246
GEMS65	38.9484
GEMS66	38.8499
GEMS9	35.9932
GY1007	NA
GY1032	34.9107
GY220	36.1189
GY237	NA
GY246	NA
GY386	37.0059
GY386B	NA
GY462	NA
GY798	NA
GY923	37.7567
HB	35.4832
HSBN	37.5674
HTH-17	36.1284
HU803	NA
HUA83-2	NA
HUANGC	NA
HYS	NA
HZS	39.9084
IRF291	37.5863
IRF314	40.924
J4112	37.5655
JH59	45.5221
JH96C	37.4462
JI53	36.5385
JI63	NA
JI842	NA
JI846	39.0087
JI853	37.9556
JIAO51	NA
JY01	36.803
K10	37.6265
K12	41.0533
K14	35.6043
K22	34.6481
L3180	39.3344
LG001	34.7442
LIAO138	35.8535
LIAO159	41.3655
LIAO5114	39.9998
LIAO5262	NA
LIAO5263	40.4026
LK11	38.6108
LV28	38.6021
LX9801	38.1111
LXN	40.823
LY	NA
LY042	35.208
M153	NA
M165	39.1586
M97	39.6399
MN	37.5804
MO113	38.1883
MO17	38.142
NAN21-3	38.434
NMJT	35.4497
P138	35.3746
P178	35.2631
Q1261	37.1173
QI205	37.5806
QI319	35.8683
QTHHSBTS	NA
R08	44.7011
R15	40.3587
R15X1141	39.3259
RY684	38.4526
RY697	NA
RY713	37.9585
RY729	NA
RY732	NA
RY737	37.9057
S22	38.7894
S37	NA
SC55	39.1474
SHEN135	NA
SHEN137	36.1243
SHEN5003	38.9818
SI273	37.0066
SI434	NA
SI444	34.2831
SI446	NA
SW92E114	40.2322
SY1032	NA
SY1035	NA
SY1039	39.7743
SY1052	36.5664
SY1077	NA
SY1128	40.1965
SY3073	36.8124
SY998	39.1251
SY999	37.1108
TIAN77	39.0262
TIE7922	39.3264
TT16	35.564
TX5	38.8934
TY1	35.6897
TY10	37.2451
TY11	36.0965
TY2	34.8797
TY3	38.3524
TY4	39.2086
TY5	40.3519
TY6	36.822
TY7	NA
TY8	NA
TY9	36.8416
U8112	37.3578
W138	38.5123
WH413	NA
WMR	NA
WU109	42.0969
XI502	35.5164
XUN971	NA
XZ698	39.9635
YAN414	35.4837
YE107	NA
YE478	37.9087
YE515	NA
YE52106	41.1229
YE8001	36.5051
YU374	37.6777
YU87-1	NA
YUN46	NA
Z2018F	36.2142
ZAC546	NA
ZB648	38.4787
ZH68	38.7147
ZHENG22	39.0486
ZHENG28	34.7461
ZHENG29	NA
ZHENG30	36.4751
ZHENG32	40.3108
ZHENG35	NA
ZHENG58	36.0237
ZHENG653	37.9447
ZHI41	38.1197
ZHONG69	NA
ZI330	36.8064
ZONG3	38.6123
ZONG31	NA
ZZ01	38.7601
ZZ03	38.6905
