# Supplementary material for: A Genome-Wide Association Study Dissects the Genetic Architecture of the Metaxylem Vessel Number in Maize Brace Roots
Source: Front Plant Sci. 2022 Mar 10;13:847234. doi: 10.3389/fpls.2022.847234 (PMC8961028; doi:10.3389/fpls.2022.847234)
Supplement: Supplementary file 5 [file Table_2.XLSX]

## Sheet: Sheet1
Table S2 SNPs, chromosomal positions and candidate genes significantly associated with metaxylem vessel number identified by GWAS using the FarmCPU method.
Environmenta	SNP	Chr	Position(bp)	P-value	Gene	Gene interval (bp)	Annotationb	Pathway
LN	chr2.S_218589725	2	218589725	6.61e-12	GRMZM2G140970	218583507..218585806	PWWP DOMAIN PROTEIN 5 (PDP5)	DNA methylation
					GRMZM2G140908	218586849..218588880	Zinc ion binding	Ion binding
					GRMZM2G140667	218589206..218592127	ASCORBATE PEROXIDASE 1 (APX1)	Redox-regulate
	chr4.S_96312065	4	96312065	8.56e-14	GRMZM2G168365	96310951..96312854	Sugars will eventually be exported transporter15a (SWEET15a)	Material transport
	Chr7.S_18230705	7	18230705	7.56e-09	GRMZM2G094928	18222228..18224357	Vacuolar membrane ATPase 10 (VMA10)	Material transport
					GRMZM2G094867	18226837..18230816	Late Embryogenesis Abundant (LEA) hydroxyproline-rich glycoprotein family	Metabolic
	Chr8.S_174297913	8	174297913	1.43e-07	GRMZM2G148881	174249222..174252863	Optic atrophy 3 protein (OPA3)	Metabolic
					GRMZM2G449165	174271215..174274365	VOZ transcription factor 5	Transcriptional regulators
					GRMZM2G148985	174276790..174282847	MUTANT SNC1-ENHANCING 7 (MUSE7)	Stress tolerance
					GRMZM2G149031	174287952..174290752	Protein kinase C substrate heavy chain-related	Metabolic
					GRMZM2G149093	174291686..174294351	Alpha/beta-Hydrolases superfamily protein	Proteolytic
					GRMZM2G149104	174297682..174298281	Unknown	Unknown
					GRMZM2G149105	174306169..174306927	Unknown	Unknown
					GRMZM2G470499	174322440..174326592	Cellulose synthase14 (CesA14)	Cellulose biosynthesis
					GRMZM2G470569	174328855..174330090	Unknown	Unknown
HN	chr8.S_25018483	8	25018483	2.21e-07	GRMZM2G046306	24983726..24985596	GDSL-motif esterase/acyltransferase/lipase	Catalyze reaction
					GRMZM2G112686	25009787..25013403	GDSL-like Lipase/Acylhydrolase superfamily protein	Catalyze reaction
					GRMZM2G112659	25015288..25020706	VHI-INTERACTING TPR CONTAINING PROTEIN（VIT）	Redox-regulate
	chr8.S_145474885	8	145474885	2.64e-07	GRMZM2G028982	145461262..145462694	OVATE-transcription factor 34 (OFP34)	Transcriptional regulation
					GRMZM2G029077	145474389..145483146	ADAPTOR PROTEIN COMPLEX PROTEIN 4B（AP4B）	Material transport
					GRMZM2G339503	145483419..145484113	Mitochondrial outer membrane translocase complex subunit Tom7	Material transport
	chr10.S_94253633	10	94253633	6.53e-07	GRMZM2G381691	94248710..94251264	CO CO-LIKE TIMING OF CAB1 protein domain1 (CCT1)	Transcriptional regulation
JL	chr10.S_2987778	10	2987778	4.77e-07	GRMZM2G004412	2984369..2993434	Disease resistance protein (CC-NBS-LRR class) family	ADP binding
					GRMZM2G088320	3016784..3018159	Unknown	Unknown
					GRMZM2G536120	3020426..3024973	TETRATRICOPEPTIDE REPEAT 10 (TPR10)	Response to inorganic substance
BLUP	chr4.S_96312065	4	96312065	3.83e-07	GRMZM2G168365	96310951..96312854	Sugars will eventually be exported transporter15a (SWEET15a)	Material transport
	chr4.S_114281801	4	114281801	2.89e-07	GRMZM2G056442	114274306..114282478	Leucine-rich repeat (LRR) family protein	Metabolic
					GRMZM2G021225	114325212..114330771	Unknown	Unknown
aJL Jilin Province, LN Liaoning Province, HN Henan Province, BLUP best unbiased linear predictive value.
bUnknown means the gene is not be annotated
